# Supplementary material for: Functional Intercellular Transmission of miHTT via Extracellular Vesicles: An In Vitro Proof-of-Mechanism Study
Source: Cells. 2022 Sep 3;11(17):2748. doi: 10.3390/cells11172748 (PMC9455173; doi:10.3390/cells11172748)
Supplement: Supplementary file 1 [file cells-11-02748-s001.zip]

Archive with 1 entries (1 files):
- cells-1819525-supplementary.pdf
